# Supplementary material for: A note on statistical repeatability and study design for high‐throughput assays
Source: Stat Med. 2016 Nov 24;36(5):790–8. doi: 10.1002/sim.7175 (PMC5299465; doi:10.1002/sim.7175)
Supplement: Supplementary file 1 — Supporting info item [file SIM-36-790-s001.zip]

Archive with 3 entries (3 files):
- supplementary_information_nicholson_holmes.pdf
- READ_ME_example_script_nicholson_holmes
- AssayRepeatability_and_supporting_functions
