# Supplementary material for: A note on statistical repeatability and study design for high‐throughput assays
Source: Stat Med. 2016 Nov 24;36(5):790–8. doi: 10.1002/sim.7175 (PMC5299465; doi:10.1002/sim.7175)
Supplement: Supplementary file 1 — Supporting info item [file SIM-36-790-s001.zip › READ_ME_example_script_nicholson_holmes]

###################################################
######    Information on data file format  ########
###################################################

#Example data sets corresponding to those in the paper are provided in two formats
#   - RData format ("assay_a_data_matrix.RData" and "assay_a_sample_labels.RData")
#   - tab-delimited text file ("assay_a_data_matrix.txt" and "assay_a_sample_labels.txt")
#To keep file sizes reasonably small, assays with >500 analytes (i.e. assays a and b)
#   are filtered to a random subset of 500 analytes.
#The filtered data sets are available here:
#   http://www.stats.ox.ac.uk/~nicholso/repeatability/repeatability_filtered_data_sets.zip
#The full unfiltered data sets are available here:
#   http://www.stats.ox.ac.uk/~nicholso/repeatability/repeatability_full_data_sets.zip

#The user provides a matrix of measured log concentration data called 'M'.
#Each row of M corresponds to a single high-throughput measurement 
#   (i.e. on multiple analytes) on a biological sample. 
#Each column of M corresponds to an analyte.
#No missing or infinite values are allowed in M in the current software inplementation.
#Accompanying example matrix files are named, e.g., "assay_a_data_matrix.txt".

#The user provides a vector called 'sams'.
#The number of elements in sams is the same as the number of rows in M.
#Each element is a sample label, detailing which biological sample corresponds to that row of M.
#(For repeatability estimation, there must be some technical replication,
#   so more than one row of M will correspond to the same biological sample.)
#Accompanying example sample-label files provided are named, e.g., "assay_a_sample_labels.txt".

#############################################
######  Install R on your computer  #########
#############################################

#Details and download at
#http://cran.r-project.org/

#######################################################################
######    Make sure data and script are in the correct place  ########
#######################################################################

#Once R is open, run the following command
getwd() #This function tells you what your working directory (i.e. folder) is

#You should unpack all the files into your working directory,
#including data files, and the R file containing the 
#relevant functions called "AssayRepeatability_and_supporting_functions.R"

#If you want to use a different working directory, you can change
#the working directory using the function setwd()
#e.g. on a PC you might use the setwd() command, e.g.:
#setwd("W:/projects/major/repeatability/paper_software")

##################################################
######    Install required packages     ##########
##################################################

#Make sure cobs is installed; if not install it using the following
install.packages("cobs")
library(cobs)   #load the package

##########################################################################
######    Import the data (two different methods given below) ##########
##########################################################################


#Note: can change file names below  to "assay_b_data_matrix.RData" etc. 
#       to access other data sets

#Example import method 1
#Can load the data from an RData file
load(file = "assay_a_data_matrix.RData")    #loads a matrix called M
load(file = "assay_a_sample_labels.RData")  #loads a vector called sams

#Example import method 2
#Can read it in from a tab-delimited file
#Note there are no column or row labels in the .txt files below 
M = read.table("assay_a_data_matrix.txt", sep = "\t")
M = as.matrix(M)  #convert M from data.frame into matrix
sams = read.table("assay_a_sample_labels.txt", sep = "\t")
sams = c(as.matrix(sams)) #convert sams from data.frame into vector

##########################################################################
######    Load the R functions for performing the analysis  ##############
##########################################################################

#This loads the functions used for calculating repeatability
#   and plotting and tabulating the results
source("AssayRepeatability_and_supporting_functions.R")

##########################################################
######    Run the function calc.repeatability() ##########
##########################################################

#Details of arguments
#M: matrix of log concentration data
#sams: vector of sample labels
#ci.alpha: coverage of confidence interval in cumulative plot (0.05 gives 95% CI)
#nboot: number of bootstrap simulations to perform
#sifdo: vector of values of SIF at which to evaluate the % analytes powered
#         (as per the column labelled "SIF" in Table 2) 

out = AssayRepeatability(M = M, sams = sams, ci.alpha = 0.05, nboot = 100, 
            sifdo = c(1.1, 1.5, 2, 3, 4, 5))

#out is a list with components: vtab and repbootmat
#vtab: a table of repeatability estimates
#repbootmat: a matrix of bootstrapped repeatability estimates 
#        (rows correspond to analytes, columns to bootstrap simulations)
str(out)

#################################################################
######    Plots and tables generated in working directory #######
#################################################################

#"repeatability_estimates.csv": table with analyte-specific estimates of mean concentration, v_b, v_e, R, and CI for R

#"percentage_analytes_powered": table relating SIF to % analytes powered (with CI for the %). Same as Table 2 in the paper. 

#"repeatability_plots.pdf": two-page pdf containing the two panels from Figure 2 in the paper.


#
