# Supplementary material for: A note on statistical repeatability and study design for high‐throughput assays
Source: Stat Med. 2016 Nov 24;36(5):790–8. doi: 10.1002/sim.7175 (PMC5299465; doi:10.1002/sim.7175)
Supplement: Supplementary file 1 — Supporting info item [file SIM-36-790-s001.zip › AssayRepeatability_and_supporting_functions]

######################################
######  Details of arguments    ######
######################################

#M: matrix of log concentration data
#sams: vector of sample labels
#ci.alpha: coverage of confidence interval in cumulative plot (0.05 gives 95% CI)
#nboot: number of bootstrap simulations to perform
#sifdo: vector of values of SIF at which to evaluate the % analytes powered
#         (as per the column labelled "SIF" in Table 2) 
#*.file: filenames for figures and tables, to be placed in working directory
#verbose: whether or not to print output detailing progress of function


AssayRepeatability = function(M, sams, ci.alpha = .05, nboot = 200,     
                                sifdo = c(1.1, 1.5, 2, 3, 4, 5),
                                plot.file = "repeatability_plots.pdf", 
                                table1.file = "repeatability_estimates.csv",
                                table2.file = "percentage_analytes_powered.csv",
                                verbose = T){
    ##############################################################
    ####### Perform initial checks on data, packages etc.   ######
    ##############################################################
    
    #Check that M is a matrix with all entries finite and non-missing,
    #that sams is a vector, that length of sams matches number of rows in M,
    #that cobs is installed, and that plot file is writeable
    check.function.inputs(M = M, sams = sams, plot.file = plot.file)
    
    #################################################
    ######  Calculate repeatability estimates   #####
    #################################################

    announce(verbose, "Calculating repeatability estimates. ")
    vtab = fast.one.way.anova.no.NAs(M = M, sams = sams, ci = T)
    announce(verbose, "Done.\n")
    
    ##############################################################
    ######  Calculate bootstrapped repeatability estimates   #####
    ##############################################################
    
    repbootmat = NULL    #to store repeatability estimates results from bootstrapped data sets
    samun = unique(sams)
    Y1 = t(sapply(as.list(samun), function(sa) M[match(sa, sams), , drop = F])) #take one replicate of each sample
    colVars = function(M)  #function to calculate column variances of large-p matrix efficiently
        return(rowSums((t(M) - colMeans(M, na.rm = T))^2, na.rm = T) / (colSums(!is.na(M)) - 1))
    Y1.col.vars = colVars(Y1)
    Y1.col.vars[Y1.col.vars == 0] = 1   #adapt so as to not scale columns with zero SD
    Y1.scaled = t(t(scale(Y1, scale = F)) / sqrt(Y1.col.vars))  #centre all columns, scale col's with non-zero SD
    S = svd(Y1.scaled)   #SVD of scaled Y1 for use in sqrt(R)
    rootR1 = S$v %*% diag(S$d) / sqrt(nrow(Y1) - 1)  #first factor of sqrt(R)
    rootR2 = t(S$v)                                 #second factor of sqrt(R); R factored for computational efficiency
    Z = model.matrix(~ -1 + sam, model.frame(~ -1 + sam, data = data.frame(sam = as.factor(sams)))) #design matrix mapping samples to assays 
    Ydum = t(Y1) #to be filled with iid N(0,1) r.v.s prior to linear transformation to bdat
    nY = length(c(Y1))
    Mdum = t(M) #to be filled with iid N(0,1) r.v.s prior to linear transformation to edat
    nM = length(c(M))
    for(bc in 1:nboot){
        announce(verbose, paste("Calculating bootstrapped repeatability estimates. ", floor(bc / nboot * 100), 
                                        "% complete.  \r", sep = ""))
        Ydum[] = rnorm(nY)
        Mdum[] = rnorm(nM)
        bdat = sqrt(vtab$v.bio) * (rootR1 %*% (rootR2 %*% Ydum))    #bdat now contains iid N(0, Vb %*% R %*% Vb) rvs
        edat = sqrt(vtab$v.exp) * (rootR1 %*% (rootR2 %*% Mdum))    #edat now contains iid N(0, Ve %*% R %*% Ve) rvs
        Mc = Z %*% t(bdat) + t(edat)    #bootstrapped data set
        vtabc = fast.one.way.anova.no.NAs(M = Mc, sams = sams, ci = F)
        repbootmat = cbind(repbootmat, vtabc$R)
    }
    announce(verbose, "Calculating bootstrapped repeatability estimates. Done.             \n")
    out = list(vtab = vtab, repbootmat = repbootmat)

    #######################
    #### Create plots #####
    #######################
    announce(verbose, "Creating plots and tables. ")
    graphics.off()
    pdf(plot.file, 7, 7)
    repeatability.scatterplot(R = vtab$R, means = vtab$mean.est)
    plot.repeatability.cdf(R = vtab$R, repbootmat = repbootmat, cialph = ci.alpha)
    dev.off()
    fullplotfile = paste(getwd(), "/", plot.file, sep = "")

    #######################
    #### Create tables ####
    #######################

    #Create table of estimated repeatability
    cinam = paste("R ", c("lower ", "upper "), (1 - ci.alpha) * 100, "% CI bound", sep = "")
    nammap = data.frame(sh = c("analyte", "v.bio", "v.exp", "R", "R.l", "R.u", "mean.est"),
                        lo = c("Analyte index", "Biological variance, vb", "Experimental variance, ve", "Repeatability, R", cinam[1], cinam[2], "Estimated mean"))
    namout =  c("analyte", "mean.est", "v.bio", "v.exp", "R", "R.l", "R.u")
    t1 = out$vtab[, namout]
    colnames(t1) = nammap[match(namout, nammap$sh), "lo"]
    write.table(t1, sep = ",", file = table1.file, row.names = F)
    fullt1file = paste(getwd(), "/", table1.file, sep = "")

    #Create table of % of analytes powered
    R = out$vtab$R
    repbootmat = out$repbootmat
    ssm = sort(1 / R)
    bootsort = apply(1 / repbootmat, 2, sort)
    ssm.boot.ci = apply(bootsort, 1, function(v) quantile(v, c(ci.alpha / 2, 1 - ci.alpha / 2), na.rm = T))
    fl = ecdf(ssm.boot.ci[1, ])
    fu = ecdf(ssm.boot.ci[2, ])
    fm = ecdf(ssm)
    mids = round(fm(sifdo) * 100) 
    upps = round(fu(sifdo) * 100) 
    lows = round(fl(sifdo) * 100)
    cinam2 = paste(c("Lower ", "Upper "), (1 - ci.alpha) * 100, "% CI bound", sep = "")
    t2 = data.frame('SIF' = sifdo,  
                        'Percentage analytes powered' = mids)
    t2[, cinam2[1]] = upps
    t2[, cinam2[2]] = lows
    write.table(t2, sep = ",", file = table2.file, row.names = F)
    fullt2file = paste(getwd(), "/", table2.file, sep = "")
    announce(verbose, "Done.\n")
    announce(verbose, paste("Plots are in\n      ", fullplotfile, "\n"))
    announce(verbose, paste("Table of repeatability estimates is in\n      ", fullt1file, "\n"))
    announce(verbose, paste("Table of % analytes powered is in\n      ", fullt1file, "\n"))
    
    out$vtab = out$vtab[, namout]
    return(out)
}

check.function.inputs = function(M, sams, plot.file){
    if(class(M) != "matrix"){
        try.err = try({
            M = as.matrix(M)
            announce(verbose, "Converting M to matrix.\n")
        })
        if(inherits(try.err, "try-error")){
            stop(paste("M should be a matrix, not a ", class(M), ". Tried but wasn't able to convert to matrix.\n", sep = ""))
        }
    }
    if(mode(M) != "numeric"){
        mode(M) = "numeric"
        announce(verbose, paste("M should be numeric, but inputted as ", class(M), "; trying to convert to numeric.\n", sep = ""))
        if(any(!is.finite(M))){
            stop(paste("All elements of M should be finite and non-missing, \n",
            "but some elements were not after coercion to numeric. \n",
            "Please check M.\n", sep = ""))
        }
    }
    if(any(!is.finite(M))){
            stop(paste("All elements of M should be finite and non-missing, \n",
            "but some elements were not. Please check M.\n", sep = ""))
    }
    if(!is.vector(sams)){
        if(class(sams) == "data.frame"){
            try.err = try({
                sams = as.vector(as.matrix(sams))
                announce(verbose, "Converting sams from data.frame to vector.\n")
            })
            if(inherits(try.err, "try-error")){
                stop(paste("sams should be a vector, not a data.frame, \n",
                            "Tried but wasn't able to convert sams to vector. \n",
                            "Please check sams.\n", sep = ""))
            }
        }   else    {
            try.err = try({
                sams = as.vector(sams)
                announce(verbose, "Converting sams to vector.\n")
            })
            if(inherits(try.err, "try-error")){
                stop(paste("Tried but wasn't able to convert sams to vector. \n",
                            "Please check sams.\n", sep = ""))
            }
        }
    }
    if(nrow(M) != NROW(sams)){
        if(ncol(M) == NROW(sams)){
            M = t(M)
            announce(verbose, "M has been transposed so number of rows in M imatches the number of samples.\n")
        }   else    {
            stop(paste("Number of rows in matrix M does not equal number of samples in sams. \n",
                "Please check dimensions of M and sams.\n", sep = ""))
        }
    }

    #Check that cobs is installed
    if(!"cobs" %in% installed.packages()[, "Package"]){
        stop("Package cobs must be installed for plotting")
    }   else    {
        require(cobs)
    }
    #Check that plot file is writeable
    fullplotfile = paste(getwd(), "/", plot.file, sep = "")
    graphics.off()
    error.code = try({
        pdf(plot.file)
        dev.off()
    })
    if(inherits(error.code, "try-error")){
            stop(paste("Cannot write to specified plot file: \n", 
                fullplotfile, "\n",
                "Please check that the target pdf is not currently open.\n", sep = ""))
    }
    
    assign("M", M, envir = parent.frame())
    assign("sams", sams, envir = parent.frame())
    return(0)
}


announce = function (verbose = TRUE, ...){
    if (verbose) 
        cat(...)
    flush.console()
    invisible()
}

fast.one.way.anova.no.NAs = function(M, sams, ci = T, ci.alpha = .05){
    nft = ncol(M)   #number of features
    vout = data.frame(analyte = 1:nft)    #initiate data.frame for output
    m = t(M)    #will use t(M)
    samun = unique(sams)    #unique vector of samples
    a = NROW(samun)    #number of samples
    N = nrow(M) #number of assays performed
    if(a <= 1)
        stop(paste("Repeatability estimation requires data from at least two biological samples;\n",
                         "you have data from ", a, " sample(s).", sep = ""))
    if(N == a)
        stop(paste("Repeatability estimation requires at least one technically duplicated sample,\n", 
                        "but you have ", a, " samples each measured only once.", sep = ""))
    #calculate mean for each biological sample at each feature
    sunmeans = sapply(as.list(samun), function(sc) rowMeans(m[, sams == sc, drop = F]))
    #matrix corresponding to sunmeans, with number of replicates of each sample
    suncount = sapply(as.list(samun), function(sc) rep(ncol(m[, sams == sc, drop = F]), nrow(m)))
    smeans = sunmeans[, match(sams, samun)] #expand each biological sample's mean to all its technical replicates
    globmean = rowMeans(m)   #mean of all data at each feature
    msa = rowSums((smeans - globmean)^2) / (a - 1)    #calculate MSA at each feature
    mse = rowSums((m - smeans)^2) / (N - a)  #calculate MSE at each feature
    sumn2 = sum(c(table(sams)^2))   #to be used on next line
    siga = (msa - mse) / ((N - sumn2 / N) / (a - 1))    #estimate of biological variance
    sige = mse  #estimate of experimental variance
    vout[, c("v.bio", "v.exp")] = cbind(siga, sige) #put in object to be returned
    vout$v.bio = pmax(0, vout$v.bio)    #set negative bio. variance estimates to zero
    rowVars = function(M)   #define fast row-wise sample variance function
        return(rowSums((M - rowMeans(M, na.rm = T))^2, na.rm = T) / (rowSums(!is.na(M)) - 1))
    #re-estimate v.exp conditional on v.bio == 0
    vout$v.exp[which(vout$v.bio == 0)] = rowVars(m[which(vout$v.bio == 0), , drop = F])   
    vout$R = vout$v.bio / (vout$v.bio + vout$v.exp) #calculate repeatability
    if(ci){
        ci.out = calc.repeatability.ci(ci.alpha = ci.alpha, av = a, Nv = N, suncount = suncount, 
                                sunmeans = sunmeans, mse = mse)
        vout[, c("R.l", "R.u")] = cbind(ci.out$lo, ci.out$up)
    }
    vout$mean.est = rowSums(sunmeans * suncount / (sige + siga * suncount)) / 
                    rowSums(suncount / (sige + siga * suncount))
    return(vout)
}

calc.repeatability.ci = function(ci.alpha, av, Nv, suncount, sunmeans, mse){
    #references to sections are to the book Searle et al., "Variance Components", 2006
    fu = qf(1 - ci.alpha / 2, df1 = max(av - 1, 1), df2 = max(Nv - av, 1))  #F_U defined in 3.6.vi
    fl = qf(ci.alpha / 2, df1 = max(av - 1, 1), df2 = max(Nv - av, 1))  #F_L defined in 3.6.vi
    pbioseq = seq(0, 1, by = .005)  #values of R at which to test inequality F_L <=  <= F_U of 3.6.vi
    nseq = length(pbioseq)  #number of values at which to test
    taseq = pbioseq / (1 - pbioseq) #transform from R to \tau as defined 3.6.vi
    h = function(ta, suncount, sunmeans){   #function to calculate h(tau) as in section 3.6.v of Searle et al.
        wmat = suncount / (1 + suncount * ta)   #contains w_i(\tau) as in 3.6.v 
        out = rowSums(wmat * (sunmeans - rowSums(wmat * sunmeans, na.rm = T) / rowSums(wmat))^2, na.rm = T) #h(\tau) as in 3.6.v 
        return(out)
    }
    #tabulate h across all features and all values of tau in taseq
    decmat = sapply(as.list(taseq), function(x) h(ta = x, suncount = suncount, sunmeans = sunmeans))    
    ta.up.ind = decmat < ((av - 1) * mse * fl)  #check satisfaction of one part of inequality F_L <=  <= F_U of 3.6.vi
    ta.lo.ind = decmat > ((av - 1) * mse * fu)  #check satisfaction of other part
    #find confidence interval bounds to 2 decimal places
    ci.up = round(pbioseq[apply(ta.up.ind, 1, function(v) return(max(c(1, match(T, v) - 1))))], 2)  
    ci.lo = round(pbioseq[apply(ta.lo.ind, 1, function(v) return(nseq + 1 - match(T, v[nseq:1], nomatch = nseq)))], 2)
    return(list(up = ci.up, lo = ci.lo))
}


#function used to place histograms on edges of plot in repeatability.scatterplot()
histbars = function(h, use = c("counts", "density")[1], horiz = F, barcols = NULL, 
                xreg = NULL, yreg = NULL){
    if(horiz){
        xv = h[[use]]
        xv = (xv - min(xv)) / max((xv - min(xv))) * diff(xreg) 
        yv = h$breaks
        yv = (yv - min(yv)) / max((yv - min(yv))) * diff(yreg) 
        nbar = length(xv)
        for(i in 1:nbar)
            polygon(y = yreg[1] + yv[i + c(0, 0, 1, 1, 0)], x = xreg[1] + c(0, xv[c(i, i)], 0, 0), 
                            col = ifelse(is.null(barcols), "white", barcols[i]))
    }   else    {
        yv = h[[use]]
        yv = (yv - min(yv)) / max((yv - min(yv))) * diff(yreg) 
        xv = h$breaks
        xv = (xv - min(xv)) / max((xv - min(xv))) * diff(xreg) 
        nbar = length(yv)
        for(i in 1:nbar)
            polygon(x = xreg[1] + xv[i + c(0, 0, 1, 1, 0)], y = yreg[1] + c(0, yv[c(i, i)], 0, 0), 
                            col = ifelse(is.null(barcols), "white", barcols[i]))
    }
}    


repeatability.scatterplot = function(R, means, colspl = "red"){
    require(cobs)
    qpl = as.character(c(.5, .25, .75)) #note median must come first here
    yats = seq(0, 1, by = .2)
    plsqrt = F
    if(plsqrt){
        yplc = sqrt(R)
        yatsc = sqrt(yats)
    }   else    {
        yplc = R
        yatsc = yats
    }
    nknots = 10
    splinel = list()    
    d = data.frame(x = means, y = yplc)
    d = d[order(d$x), ]
    for(qc in qpl){
        if(qc == .5){
            outc = cobs(d$x, d$y, tau = as.numeric(qc), nknots = nknots, print.mesg = F, lambda = -1, print.warn = F)
            splinel[[qc]] = pmax(pmin(outc$fitted, 1), 0)
            lam.med = outc$lambda
        }
        if(qc == .75){
            pointmat = cbind(rep(1, nrow(d)), d$x, splinel[["0.5"]])
            outc = cobs(d$x, d$y, tau = as.numeric(qc), nknots = nknots, print.mesg = F, lambda = -1,
                            pointwise = pointmat, print.warn = F)
            splinel[[qc]] = pmax(pmin(outc$fitted, 1), 0)
        }
        if(qc == .25){
            pointmat = cbind(rep(-1, nrow(d)), d$x, splinel[["0.5"]])
            outc = cobs(d$x, d$y, tau = as.numeric(qc), nknots = nknots, print.mesg = F, lambda = -1,
                            pointwise = pointmat, print.warn = F)
            splinel[[qc]] = pmax(pmin(outc$fitted, 1), 0)
        }
    }
    
    splinel$x = d$x
    par(mar = c(2, 2, 3.5, 3.5), oma = c(4, 4, 4, 4))
    cexax = .8
    tline2 = 2.5
    tline3 = 1
    maintranscat = .25
    ptcex = .35
    ylimc = c(0, 1)
    histsize = .2
    coluse = trcol("black", alpha = maintranscat)
    h1 = hist(means, plot = F)
    xran = range(h1$breaks)
    plot(x = means, y = R, type = "n", xaxt = "n", yaxt = "n", xlab = "", ylab = "", xlim = xran, 
                        ylim = ylimc, bty = "o")
    points(x = means, y = R, col = coluse, pch = 19, cex = ptcex)
    for(i in 1:length(qpl))
        lines(splinel$x, splinel[[qpl[i]]], lty = c(1, 2, 2)[i], col = colspl, lwd = 1)
    mtext(side = 2, line = tline2 + .2, text = "Repeatability", cex = cexax)
    mtext(side = 1, line = tline2, text = expression(paste("Mean ", log[2], " concentration")), cex = cexax)
    xats = pretty(means)
    xats = xats[xats > xran[1] & xats < xran[2]]
    axis(1, las = 2, tcl = -.25, labels = NA, at = xats)
    mtext(side = 1, line = tline3, text = xats, cex = cexax, at = xats)
    axis(2, las = 2, tcl = -.25, labels = NA, at = yats)
    mtext(side = 2, line = tline3, text = yats, cex = cexax, at = yats, las = 2)
    par(xpd = NA)
    h2 = hist(R, plot = F)#, breaks = seq(0, 1, by = .125))
    histbars(h = h2, horiz = T, xreg = xran[2] + diff(xran) * 0.04 + 
                                        c(0, diff(xran) * histsize), yreg = ylimc)
    histbars(h = h1, horiz = F, xreg = xran, yreg = ylimc[2] + diff(ylimc) * 0.04 + 
                                        c(0, diff(ylimc) * histsize))
    par(xpd = F)
}

plot.repeatability.cdf = function(R, repbootmat, cialph = .05){
    ssm = sort(1 / R)
    bootsort = apply(1 / repbootmat, 2, sort)
    ssm.boot.ci = apply(bootsort, 1, function(v) quantile(v, c(cialph / 2, 1 - cialph / 2), na.rm = T))
    fl = ecdf(ssm.boot.ci[1, ])
    fu = ecdf(ssm.boot.ci[2, ])
    fm = ecdf(ssm)
    maxssm = 16
    ncdfpt = 10000
    cexax = .8
    cexax2 = .8
    bareps = .02
    tclc = -.5
    axl = 0
    tline2 = 2.5
    tline3 = 1
    maintranscat = .7
    colbord = "black"
    cols = trcol(c("green", "yellow", "orange", "red"), alpha = maintranscat)#c("green", "yellow", "orange", "red")#
    polycol = "light grey"
    xatcdf = seq(1, maxssm, len = ncdfpt)
    polyx = xatcdf[c(1:ncdfpt, ncdfpt:1)]
    polyy = c(fl(xatcdf), fu(xatcdf)[ncdfpt:1])
    xlimc = c(log(1), log(maxssm))
    ylimc = c(0, 1)
    par(mar = c(2, 2, 2, 2), oma = c(4, 4, 4, 4))
    plot(0, type = "n", xlim = xlimc, ylim = ylimc, xaxt = "n", yaxt = "n", xlab = "", ylab = "", 
                xaxs = "i", yaxs = "i", bty = "l")
    polygon(x = log(polyx), y = polyy, border = NA, col = polycol)
    lines(x = log(xatcdf), y = fm(xatcdf), col = "black", lwd = 1)
    xats = c(1, 2, 4, 8)
    yats = seq(0, 1, by = .2)
    axis(1, at = log(xats), labels = NA, tcl = tclc, line = axl, cex.axis = cexax)
    mtext(side = 1, line = tline3, text = xats, cex = cexax, at = log(xats))
    axis(2, at = yats, labels = NA, las = 2, tcl = tclc, line = axl, cex.axis = cexax)
    mtext(side = 2, line = tline3, text = 100 * yats, cex = cexax, at = yats, las = 2)
    xusex = c(xats, maxssm)
    xusey = c(xats, Inf)
    ybar = c(0, -bareps)
    xbar = c(0, -bareps * diff(xlimc))
    par(xpd = NA)
    for(i in 1:4){
        polygon(x = log(xusex[i + c(0, 0, 1, 1, 0)]), y = ybar[c(1, 2, 2, 1, 1)], col = "white", border = colbord)
        polygon(x = log(xusex[i + c(0, 0, 1, 1, 0)]), y = ybar[c(1, 2, 2, 1, 1)], col = cols[i], border = colbord)
        polygon(x = xbar[c(1, 2, 2, 1, 1)], y = fm(xusey[i + c(0, 0, 1, 1, 0)]), col = "white", border = colbord)
        polygon(x = xbar[c(1, 2, 2, 1, 1)], y = fm(xusey[i + c(0, 0, 1, 1, 0)]), col = cols[i], border = colbord)
        if(i > 1)
            lines(x = log(xusex[c(i, i, 1)]), y = c(0, fm(xusey[c(i, i)])), lty = 3)
    }
    par(xpd = T)
    mtext(side = 1, line = tline2, text = "SIF (log scale)", cex = cexax2)
    mtext(side = 2, line = tline2 + .3, text = "% analytes powered", cex = cexax2)
}                   


trcol = function(colnam, alpha){
    rc = col2rgb(colnam)
    hc = rgb2hsv(rc)
    out = hsv(h = hc[1, ], s = hc[2, ], v = hc[3, ], alpha = alpha)
    return(out)
}
